# Supplementary material for: Cryptocarya alba and Laureliopsis philippiana Essential Oil-Loaded Hydrogels with Antibacterial Activity Against Staphylococcus pseudintermedius: Potential Topical Candidates for Canine Pyoderma
Source: Vet Sci. 2026 May 31;13(6):544. doi: 10.3390/vetsci13060544 (PMC13307746; doi:10.3390/vetsci13060544)
Supplement: Supplementary file 1 [file vetsci-13-00544-s001.zip]

Archive with 1 entries (1 files):
- vetsci-4274023-supplementary.pdf
